# Supplementary material for: Harnessing the MinION: An example of how to establish long‐read sequencing in a laboratory using challenging plant tissue from Eucalyptus pauciflora
Source: Mol Ecol Resour. 2018 Oct 5;19(1):77–89. doi: 10.1111/1755-0998.12938 (PMC7380007; doi:10.1111/1755-0998.12938)
Supplement: Supplementary file 1 [file MEN-19-77-s001.xlsx]

## Sheet: Sheet1
Sample	Original Sample name	Qubit ng/ul	Nanodrop ng/ul	260/280	260/230	Size selection?	Library prep kit type	FFPE repair	Input End-Repair [ug]	Input Ligation [ug]	Output Ligation [ug]	Final library input [ng]	Flowcell QC channels	MinKNOW version	Flowcell run time	GB data called	GB >Q7	GB > Q7/GB [%]	N50 >Q7 [kb]	mean readlength >Q7 [kb]	median readlength >Q7 [kb]	max readlength >Q7 [kb]	GB >20KB >Q7	GB >50KB >Q7	GB >100KB >Q7	Included in Figure 4
1	A1	700	763	1.8	1.6	NO	SQK-RAD002	NO	9			9000		1.6.11	50 mins	0.00148871	N.A.	N.A.	N.A.	N.A.	N.A.	N.A.	N.A.	N.A.	N.A.	FALSE
2	A2	32	27	1.7	2.2	Blue Pippin	SQK-LSK108 long	NO	1.5	0.68	0.34	340	1104	1.6.11	48 h	3.53	3.45	97.7337	34.97	26.18	23.67	208.41	2.91	0.84	0.02	FALSE
3	A5	278	243	1.8	2.2	NO	SQK-LSK108 long	YES	3.4	1.8	0.6	600	1080	1.7.3	48 h	1.23	1.17	95.122	29.29	12.44	5.22	167.04	0.75	0.28	0.02	FALSE
4	A5s	100	100	1.9	2.4	g-covaris	SQK-LSK108 long	YES	4	3.3	0.75	750	1343	1.7.3	45 h	4.8	4.69	97.7083	18.26	11.63	9.28	226.58	2.07	0.26	0.01	TRUE
5	B4	57	80	1.7	1	NO	SQK-LSK108	YES	1.6	2	0.8	750	1271	1.7.3	24 h	0.67	0.65	97.0149	30.52	13.04	5.6	194.06	0.42	0.17	0.01	FALSE
6	B5	95	141	1.9	2.2	NO	SQK-LSK108 long	YES	2.5	N.A.	1.9	1600	1218	1.7.3	48 h	2.22	2.14	96.3964	27.02	11.59	4.92	201.45	1.32	0.41	0.02	FALSE
7	B6	131	212	1.8	2.3	NO	SQK-LSK108 long	YES	5.5	2	1	1080	1381	1.7.3	43 h	6.6	6.37	96.5152	25.82	13.42	7.6	164.79	3.92	0.9	0.02	TRUE
8	B7	112	167	1.9	2.1	NO	SQK-LSK108 long	YES	4	2.1	0.87	870	1017	1.7.3	48 h	3.29	3.18	96.6565	24.24	13.01	7.75	174.72	1.88	0.34	0.004	TRUE
9	C3	210	212	1.9	2	freeze thawing during grinding	SQK-LSK108 long	YES	3.3	4.3	2	2000	1490	1.7.3	48 h	3.55	3.47	97.7465	9.12	4.87	2.47	126.94	0.81	0.1	0.002	FALSE
10	C4	178	203	1.8	2.1	NO	SQK-LSK108 long	YES	3.1	2.1	0.97	970	1400	1.7.3	40 h	6.04	5.86	97.0199	25.48	12.15	6.04	217.16	3.56	0.83	0.01	TRUE
11	C4II	178	203	1.8	2.1	NO	SQK-LSK108 long	YES	3.7	2.1	0.98	975	1129	1.7.3	48 h	6.01	5.8	96.5058	26.07	12.1	5.92	172.3	3.62	0.8	0.01	TRUE
12	D3	85	142	1.8	2.2	NO	SQK-LSK108 long	YES	2.6	3.5	0.95	950	1213	1.7.3	70 h	3.68	3.55	96.4674	32.2	19.23	14.08	153.16	2.62	0.74	0.02	TRUE
13	D4	161	208	1.8	2.2	NO	SQK-LSK108 long	YES	3.6	2.3	0.93	930	1311	1.7.3	40 h	6.48	6.28	96.9136	24.67	11.22	5.14	158.04	3.71	0.86	0.02	TRUE
14	E2	173	270	1.8	2.1	NO	SQK-LSK108 long	YES	2.5	3.5	0.89	890	1161	1.7.3	70 h	5.48	5.27	96.1679	31.66	17.98	12	203.96	3.77	1.2	0.04	TRUE
15	E2II	173	270	1.8	2.1	NO	SQK-LSK108 long	YES	4.9	3.1	1.7	900	1240	1.7.3	55 h	3.34	3.21	96.1078	26.13	11.49	5.09	181.77	1.94	0.58	0.02	TRUE
16	E2III	173	270	1.8	2.1	NO	SQK-LSK108 long	YES	4.9	3.1	1.7	900	1080	1.7.7/1.7.3	55 h	1.88	1.81	96.2766	26.61	11.43	4.95	155.51	1.1	0.34	0.02	TRUE
17	F3	165	209	1.8	2	NO	SQK-LSK108 long	YES	1.3	1.1	0.59	590	867	1.7.3	49 h	2.68	2.58	96.2687	31.28	13	5.31	213.32	1.76	0.62	0.03	TRUE
18	F3II	165	209	1.8	2	NO	SQK-LSK108 long	YES	5	4.7	1.8	950	1253	1.7.3	65 h	4.76	4.57	96.0084	27.49	12.11	5.37	199.44	2.86	0.87	0.03	TRUE
19	F4	188	208	1.8	2.3	NO	SQK-LSK108 long	YES	4	2.1	1.1	1080	1523	1.7.3	60 h	7.85	7.55	96.1783	23.7	11.66	6.05	380.88	4.36	0.82	0.01	TRUE
20	G1	62	130	1.7	1.5	NO	SQK-LSK108 long	NO	1.8	1	0.76	500	1199	1.6.11	40 h	4.07	3.94	96.8059	22.8	11.8	6.29	206	2.19	0.58	0.02	TRUE
21	G2	21	27	2	2.3	Blue Pippin	SQK-LSK108	NO	1	N.A.	N.A.	< 0	1193	N.A.	48 h	0.44	N.A.	N.A.	N.A.	N.A.	N.A.	N.A.	N.A.	N.A.	N.A.	FALSE
22	G3	182	239	1.8	1.9	NO	SQK-LSK108 long	YES	3.9	2	0.76	760	1450	1.7.3	48 h	6.51	6.25	96.0061	23.92	11	5.07	200.49	3.6	0.83	0.02	TRUE
23	G3s	91	93	1.8	2.2	g-covaris	SQK-LSK108 long	YES	2.6	1.7	0.83	830	1460	1.7.3	48 h	7.19	6.97	96.9402	17.75	11.08	8.24	156.46	2.97	0.29	0.004	TRUE
24	H1	102	118	1.8	1.9	NO	SQK-LSK108 long	YES	4	N.A.	2	1500	1180	1.7.3	20 h	2.15	2.1	97.6744	26.83	12.55	5.95	178.61	1.3	0.4	0.02	FALSE
25	H1II	102	118	1.8	1.9	NO	SQK-LSK108 long	YES	2	1.4	0.7	600	1000	1.7.3	60 h	2.82	2.74	97.1631	25.77	13	6.9	207.32	1.67	0.45	0.02	TRUE
26	H2	138	172	1.8	2	NO	SQK-LSK108 long	YES	5.5	3.3	1.1	1100	1023	1.7.3	45 h	2.8	2.71	96.7857	23.81	11.56	5.79	152.93	1.57	0.3	0.003	TRUE
27	H3	142	188	1.8	2.3	NO	SQK-LSK108 long	YES	4	2	1	1000	1380	1.6.1	60 h	7.76	7.44	95.8763	25.68	12.93	7.21	164.11	4.63	0.94	0.01	TRUE
